# Supplementary material for: Identification of lectin receptors for conserved SARS‐CoV‐2 glycosylation sites
Source: EMBO J. 2021 Aug 23;40(19):e108375. doi: 10.15252/embj.2021108375 (PMC8420505; doi:10.15252/embj.2021108375)
Supplement: Supplementary file 3 — Dataset EV1 [file EMBJ-40-e108375-s011.xlsx]

## Sheet: Lectin Library
Family	CTL Group	CTL Group Name	Lectin
C-type Lectin	Group I	Proteoglycans	Acan
C-type Lectin	Group I	Proteoglycans	Bcan
C-type Lectin	Group I	Proteoglycans	Ncan
C-type Lectin	Group I	Proteoglycans	Vcan
C-type Lectin	Group II	Type II receptors	Asgr1
C-type Lectin	Group II	Type II receptors	Asgr2
C-type Lectin	Group II	Type II receptors	Cd207
C-type Lectin	Group II	Type II receptors	Cd209a
C-type Lectin	Group II	Type II receptors	Cd209b
C-type Lectin	Group II	Type II receptors	Cd209c
C-type Lectin	Group II	Type II receptors	Cd209d
C-type Lectin	Group II	Type II receptors	Cd209e
C-type Lectin	Group II	Type II receptors	Cd209f
C-type Lectin	Group II	Type II receptors	Cd209g
C-type Lectin	Group II	Type II receptors	Clec10a
C-type Lectin	Group II	Type II receptors	Clec4a
C-type Lectin	Group II	Type II receptors	Clec4a1
C-type Lectin	Group II	Type II receptors	Clec4a3
C-type Lectin	Group II	Type II receptors	Clec4a4
C-type Lectin	Group II	Type II receptors	Clec4b1
C-type Lectin	Group II	Type II receptors	Clec4e
C-type Lectin	Group II	Type II receptors	Clec4f
C-type Lectin	Group II	Type II receptors	Clec6a
C-type Lectin	Group II	Type II receptors	Colec12
C-type Lectin	Group II	Type II receptors	Mgl2
C-type Lectin	Group II	Type II receptors	Clec4b2
C-type Lectin	Group II	Type II receptors	Clec4g
C-type Lectin	Group II	Type II receptors	Fcer2a
C-type Lectin	Group III	Collectins	Mbl1
C-type Lectin	Group III	Collectins	Mbl2
C-type Lectin	Group III	Collectins	Sftpa1
C-type Lectin	Group III	Collectins	Sftpd
C-type Lectin	Group III	Collectins	Colec10
C-type Lectin	Group III	Collectins	Colec11
C-type Lectin	Group IV	Selectins	Sele
C-type Lectin	Group IV	Selectins	Sell
C-type Lectin	Group IV	Selectins	Selp
C-type Lectin	Group V	NK cell receptors	Cd69
C-type Lectin	Group V	NK cell receptors	Cd72
C-type Lectin	Group V	NK cell receptors	Clec1a
C-type Lectin	Group V	NK cell receptors	Clec1b
C-type Lectin	Group V	NK cell receptors	Clec2d
C-type Lectin	Group V	NK cell receptors	Clec2e
C-type Lectin	Group V	NK cell receptors	Clec2f
C-type Lectin	Group V	NK cell receptors	Clec2g
C-type Lectin	Group V	NK cell receptors	Clec2h
C-type Lectin	Group V	NK cell receptors	Clec2i
C-type Lectin	Group V	NK cell receptors	Clec2l
C-type Lectin	Group V	NK cell receptors	Clec5a
C-type Lectin	Group V	NK cell receptors	Clec7a
C-type Lectin	Group V	NK cell receptors	Clec9a
C-type Lectin	Group V	NK cell receptors	Klrc1
C-type Lectin	Group V	NK cell receptors	Klrc2
C-type Lectin	Group V	NK cell receptors	Klrc3
C-type Lectin	Group V	NK cell receptors	Klrd1
C-type Lectin	Group V	NK cell receptors	Klre1
C-type Lectin	Group V	NK cell receptors	Klrg1
C-type Lectin	Group V	NK cell receptors	Klrg2
C-type Lectin	Group V	NK cell receptors	Klri1
C-type Lectin	Group V	NK cell receptors	Klri2
C-type Lectin	Group V	NK cell receptors	Klrk1
C-type Lectin	Group V	NK cell receptors	Gm156
C-type Lectin	Group V	NK cell receptors	Klrb1
C-type Lectin	Group V	NK cell receptors	Klrb1a
C-type Lectin	Group V	NK cell receptors	Klrb1b_1
C-type Lectin	Group V	NK cell receptors	Klrb1c
C-type Lectin	Group V	NK cell receptors	Clec12b
C-type Lectin	Group V	NK cell receptors	Clec2j
C-type Lectin	Group V	NK cell receptors	Olr1
C-type Lectin	Group VI	Mannose receptor family	Ly75_1
C-type Lectin	Group VI	Mannose receptor family	Ly75_10
C-type Lectin	Group VI	Mannose receptor family	Ly75_2
C-type Lectin	Group VI	Mannose receptor family	Ly75_3
C-type Lectin	Group VI	Mannose receptor family	Ly75_4
C-type Lectin	Group VI	Mannose receptor family	Ly75_5
C-type Lectin	Group VI	Mannose receptor family	Ly75_6
C-type Lectin	Group VI	Mannose receptor family	Ly75_7
C-type Lectin	Group VI	Mannose receptor family	Ly75_8
C-type Lectin	Group VI	Mannose receptor family	Ly75_9
C-type Lectin	Group VI	Mannose receptor family	Mrc1_1
C-type Lectin	Group VI	Mannose receptor family	Mrc1_2
C-type Lectin	Group VI	Mannose receptor family	Mrc1_3
C-type Lectin	Group VI	Mannose receptor family	Mrc1_5
C-type Lectin	Group VI	Mannose receptor family	Mrc1_6
C-type Lectin	Group VI	Mannose receptor family	Mrc1_7
C-type Lectin	Group VI	Mannose receptor family	Mrc1_8
C-type Lectin	Group VI	Mannose receptor family	Mrc2_2
C-type Lectin	Group VI	Mannose receptor family	Mrc2_3
C-type Lectin	Group VI	Mannose receptor family	Mrc2_5
C-type Lectin	Group VI	Mannose receptor family	Mrc2_6
C-type Lectin	Group VI	Mannose receptor family	Mrc2_7
C-type Lectin	Group VI	Mannose receptor family	Mrc2_8
C-type Lectin	Group VI	Mannose receptor family	Pla2r1_1
C-type Lectin	Group VI	Mannose receptor family	Pla2r1_2
C-type Lectin	Group VI	Mannose receptor family	Pla2r1_4
C-type Lectin	Group VI	Mannose receptor family	Pla2r1_5
C-type Lectin	Group VI	Mannose receptor family	Pla2r1_7
C-type Lectin	Group VI	Mannose receptor family	Pla2r1_8
C-type Lectin	Group VII	Reg group	Reg1
C-type Lectin	Group VII	Reg group	Reg2
C-type Lectin	Group VII	Reg group	Reg3a
C-type Lectin	Group VII	Reg group	Reg3b
C-type Lectin	Group VII	Reg group	Reg3d
C-type Lectin	Group VII	Reg group	Reg3g
C-type Lectin	Group VIII	Simple type I receptors	Layn
C-type Lectin	Group VIII	Simple type I receptors	Chodl
C-type Lectin	Group IX	Tetranectin	Clec11a
C-type Lectin	Group IX	Tetranectin	Clec3b
C-type Lectin	Group IX	Tetranectin	Clec3a
C-type Lectin	Group X	Polycystin	Pkd1
C-type Lectin	Group X	Polycystin	Pkd1l2
C-type Lectin	Group X	Polycystin	Pkd1l3
C-type Lectin	Group XI	Attractin	Atrn
C-type Lectin	Group XI	Attractin	Atrnl1
C-type Lectin	Group XII	EMBP group	Prg2
C-type Lectin	Group XII	EMBP group	Prg3
C-type Lectin	Group XIII	IDD	Dgcr2
C-type Lectin	Group XIV	Endosialin family	Cd93
C-type Lectin	Group XIV	Endosialin family	Clec14a
C-type Lectin	Group XIV	Endosialin family	Thbd
C-type Lectin	Group XV	Bimlec	Cd302
C-type Lectin	Group XVI	CL18A	Clec18a
C-type Lectin	Group XVII	Proteoglycan	Frem1
Galectin			Grifin
Galectin			Lgals12_2
Galectin			Lgals2
Galectin			Lgals4_1
Galectin			Lgals4_2
Galectin			Lgals6_2
Galectin			Lgals8_1
Galectin			Lgals8_2
Galectin			Lgals9_2
Galectin			Lgalsl
Galectin			Lgalslb
Siglec			Cd22
Siglec			Cd33
Siglec			Mag
Siglec			Siglec1
Siglec			Siglec10
Siglec			Siglec12
Siglec			Siglec15
Siglec			Siglec5
Siglec			Siglech

## Sheet: Table legend
		Dataset EV1. Overview of carbohydrate recognition domains (CRDs) used for the lectin library. This table presents a list of CRDs expressed and purified as Fc-fusion proteins for the lectin library. Information displayed are the lectin name, the family and in the case of C-type lectins, the group and group name the CRD belongs to. CRDs from lectin that contain several CRDs are distinguished by suf…
