# Supplementary material for: Identification of lectin receptors for conserved SARS‐CoV‐2 glycosylation sites
Source: EMBO J. 2021 Aug 23;40(19):e108375. doi: 10.15252/embj.2021108375 (PMC8420505; doi:10.15252/embj.2021108375)
Supplement: Supplementary file 4 — Dataset EV2 [file EMBJ-40-e108375-s010.xlsx]

## Sheet: Spike N-glycosylation
		Spike N-glycan composition
		H4N2	H5N2	H6N2	H7N2	H8N2	H9N2	H3N2	H3N3	H4N3	H5N3	H6N3	H3N4	H4N4	H5N4	H3N5	H4N5	H5N5	H3N6	H4N6	H3N7	H3N2F1	H3N3F1	H4N3F1	H5N3F1	H3N4F1	H4N4F1	H5N4F1	H3N5F1	H4N5F1	H5N5F1	H6N5F1	H3N6F1	H4N6F1	H5N6F1	H3N7F1	H4N7F1	H3N5F2	H4N5F2	H3N6F2	H5N4S1	H4N4S1F1	H5N4S1F1	H4N5S1F1	H3N6S1F1	H4N5S1F2	H3N6S1F2	H5N4S2F1
Relative Abundance (in % of all glycoforms at position)	N17	0	4.81041	0	0	0	0	0	0	0	4.81041	0	0	0	0	0	0	0	0	0	0	0	5.99887	0	0	17.2609	8.26259	8.206	27.6174	23.0334	0	0	0	0	0	0	0	0	0	0	0	0	0	0	0	0	0	0
	N61	1.82668	48.4561	1.81562	0	0	0	0	1.01221	0	5.47313	0	8.08385	5.5077	4.89097	8.24841	4.32402	2.10601	0	0	0	0	0	0	0	3.44594	0	0	2.63838	0	0	0	0	0	0	0	0	0	0	0	2.171	0	0	0	0	0	0	0
	N74	0	0	0	0	0	0	0	0	0	0	0	0	0	0	0	0	0	0	0	0	0	12.6623	0	0	26.7857	4.62662	0	26.7045	0	0	0	10.1461	0	0	0	0	14.1234	0	0	0	0	0	4.9513	0	0	0	0
	N122	0	16.1487	0	0	0	0	0	3.17703	8.72696	10.8043	0	6.49993	3.80042	2.63057	4.40236	1.8113	0.751592	0	0	0	0	3.44185	7.02915	0	11.9965	5.5163	1.5406	7.49616	2.17659	0.553185	2.0488	0	0	0	0	0	0	0	0	1.49646	0	0	0	0	0	0	0
	N149	0	0	0	0	0	0	0	0	0	0	0	0	0	0	0	0	0	0	0	0	0	0	0	0	15.6353	19.2363	2.04884	23.9859	30.3601	0	0	8.73344	0	0	0	0	0	0	0	0	0	0	0	0	0	0	0
	N165	0	29.0209	0	0	0	0	0	0	0	0	0	6.22504	0	0	0	0	0	0	0	0	0	5.96201	0	0	16.2202	6.52703	4.60789	17.3697	8.42669	0	0	5.64053	0	0	0	0	0	0	0	0	0	0	0	0	0	0	0
	N234	0	12.1852	9.52222	18.8391	39.8542	14.9335	0	0	0	0	0	0	0	0	0	0	0	0	0	0	0	0	0	0	2.89543	0.508821	0	0.972067	0.289601	0	0	0	0	0	0	0	0	0	0	0	0	0	0	0	0	0	0
	N282	0	1.40417	0	0	0	0	0	0	0	0	0	7.38337	0	0	3.9054	0	0	0	0	0	0	0	0	0	12.5568	2.27168	1.20787	34.6151	10.8313	5.44254	3.30384	13.7694	0	3.30858	0	0	0	0	0	0	0	0	0	0	0	0	0
	N331	0	6.72738	0	0	0	0	0	7.76212	5.2738	9.40962	0	10.1123	2.4577	1.02924	5.91953	2.09971	0.770952	6.44122	3.4261	0	0	5.04809	5.44573	0	9.46811	2.96094	0.642591	5.47713	2.10716	0.485182	0	4.42237	2.51305	0	0	0	0	0	0	0	0	0	0	0	0	0	0
	N343	0	0	0	0	0	0	0	0	0	0	0	0	0	0	0	0	0	0	0	0	0	0	0	0	14.644	2.63701	0.777225	65.5834	11.8904	1.87755	0	2.59038	0	0	0	0	0	0	0	0	0	0	0	0	0	0	0
	N603	0	9.00405	0	0	0	0	0	0	0	0	0	2.69231	0	0	0	0	0	0	0	0	0	0	0	0	29	9.8664	7.96356	20.9798	10.2632	5.34008	0	4.89069	0	0	0	0	0	0	0	0	0	0	0	0	0	0	0
	N616	0	9.28806	3.50925	0	0	0	0	6.4419	5.69552	4.36454	0	6.38264	0	0	0	0	0	0	0	0	0	6.6341	6.12637	0	23.2322	0	0	18.0604	7.38208	2.883	0	0	0	0	0	0	0	0	0	0	0	0	0	0	0	0	0
	N657	0	0	0	0	0	0	0	0	0	0	0	2.36289	0	0	3.17423	0	0	0	0	0	0	3.7791	0	0	25.6576	4.8229	1.29538	23.7704	6.0487	1.18833	0	15.5698	4.81831	1.12945	4.66308	1.71979	0	0	0	0	0	0	0	0	0	0	0
	N709	0	51.0918	17.2845	14.5237	4.58939	0	0	0	0	0	0	0	0	0	0	0	0	0	0	0	0	0	0	0	6.63069	2.32129	0	3.55858	0	0	0	0	0	0	0	0	0	0	0	0	0	0	0	0	0	0	0
	N717	0	29.5241	23.2453	25.4733	1.71897	0	0	0	6.68403	13.3543	0	0	0	0	0	0	0	0	0	0	0	0	0	0	0	0	0	0	0	0	0	0	0	0	0	0	0	0	0	0	0	0	0	0	0	0	0
	N801	0	34.9963	3.25307	4.96327	2.12404	0	0	3.06489	5.13755	6.8672	0	3.01421	1.56855	1.32483	0	0	0	0	0	0	0	1.41788	1.45051	0	11.6104	2.65592	0.926273	8.98915	0.813093	0.226361	0	0.692275	0	0	0	0	0	0	0	0	3.24751	1.65674	0	0	0	0	0
	N1074	0	46.2265	0	0	0	0	0	0	0	0	0	0	0	0	0	0	0	0	0	0	0	5.92825	0	0	13.454	4.04416	0	15.5344	4.04416	1.60811	0	6.57574	2.58465	0	0	0	0	0	0	0	0	0	0	0	0	0	0
	N1098	0	6.22641	1.07571	1.54359	0.397344	0	0	8.50265	4.938	8.07687	2.21198	8.98456	2.40991	1.01478	5.58793	1.92136	0.610787	5.94391	2.7419	0.776224	0	4.94243	5.00484	4.83903	5.51075	2.59197	0.495203	4.78032	1.78546	0.237446	0	3.54286	1.50149	0	0.302809	1.50149	0	0	0	0	0	0	0	0	0	0	0
	N1134	0	5.41903	0	0	0	0	0	0	0	0	0	2.75219	0	0	2.23203	0	0	2.13379	0	0	0	0	0	0	23.7165	3.91813	1.14983	22.5103	5.45607	2.20465	0	21.9096	0	3.17251	0	3.42534	0	0	0	0	0	0	0	0	0	0	0
	N1158	0	0	0	0	0	0	0	0	0	0	0	0	0	0	0	0	0	0	0	0	0	0	0	0	9.33536	0	0	29.2746	0	0	0	61.39	0	0	0	0	0	0	0	0	0	0	0	0	0	0	0
	N1173	0	0	0	0	0	0	0	0	0	0	0	0	0	0	0	0	0	0	0	0	0	0	0	0	0	0	0	30.5092	4.64528	0	0	53.2458	6.88449	0	4.71525	0	0	0	0	0	0	0	0	0	0	0	0
	N1194	0	20.9637	0	0	0	0	0	0	0	0	0	0	0	0	0	0	0	0	0	0	0	0	0	0	22.8877	3.5302	0	20.7127	0	0	0	24.7616	7.14405	0	0	0	0	0	0	0	0	0	0	0	0	0	0
	H = Hexose; N = N-acetylhexosamine; F = Fucose; S = Sialic acid
		Spike / RBD N-glycan composition
		H4N2	H5N2	H6N2	H7N2	H8N2	H9N2	H3N2	H3N3	H4N3	H5N3	H6N3	H3N4	H4N4	H5N4	H3N5	H4N5	H5N5	H3N6	H4N6	H3N7	H3N2F1	H3N3F1	H4N3F1	H5N3F1	H3N4F1	H4N4F1	H5N4F1	H3N5F1	H4N5F1	H5N5F1	H6N5F1	H3N6F1	H4N6F1	H5N6F1	H3N7F1	H4N7F1	H3N5F2	H4N5F2	H3N6F2	H5N4S1	H4N4S1F1	H5N4S1F1	H4N5S1F1	H3N6S1F1	H4N5S1F2	H3N6S1F2	H5N4S2F1
N331	Spike	0	6.72738	0	0	0	0	0	7.76212	5.2738	9.40962	0	10.1123	2.4577	1.02924	5.91953	2.09971	0.770952	6.44122	3.4261	0	0	5.04809	5.44573	0	9.46811	2.96094	0.642591	5.47713	2.10716	0.485182	0	4.42237	2.51305	0	0	0	0	0	0	0	0	0	0	0	0	0	0
	RBD	0	0	0	0	0	0	0	0	0	0	0	0	0	0	0	0	0	0	0	0	0	0	0	0	2.8436	1.62608	1.87939	6.84752	9.68295	0	0	7.86893	0	0	0	0	0	15.2558	20.4118	0	0	5.8588	13.311	14.4141	0	0	0
N343	Spike	0	0	0	0	0	0	0	0	0	0	0	0	0	0	0	0	0	0	0	0	0	0	0	0	14.644	2.63701	0.777225	65.5834	11.8904	1.87755	0	2.59038	0	0	0	0	0	0	0	0	0	0	0	0	0	0	0
	RBD	0	0	0	0	0	0	0	0	0	0	0	0	0	0	0	0	0	0	0	0	0	0	0	0	3.75398	2.657	3.91496	11.5872	13.1091	2.57568	0	10.0438	2.3981	1.2978	1.16005	2.3981	2.45453	7.03996	10.6628	0	1.2812	4.72318	8.04235	0	5.00863	1.62473	4.2668
	H = Hexose; N = N-acetylhexosamine; F = Fucose; S = Sialic acid
[truncated: 10 more columns]

## Sheet: RBD vs. Spike
		N-glycan composition
		H4N2	H5N2	H6N2	H7N2	H8N2	H9N2	H3N2	H3N3	H4N3	H5N3	H6N3	H3N4	H4N4	H5N4	H3N5	H4N5	H5N5	H3N6	H4N6	H3N7	H3N2F1	H3N3F1	H4N3F1	H5N3F1	H3N4F1	H4N4F1	H5N4F1	H3N5F1	H4N5F1	H5N5F1	H6N5F1	H3N6F1	H4N6F1	H5N6F1	H3N7F1	H4N7F1	H3N5F2	H4N5F2	H3N6F2	H5N4S1	H4N4S1F1	H5N4S1F1	H4N5S1F1	H3N6S1F1	H4N5S1F2	H3N6S1F2	H5N4S2F1
N331	Spike	0	6.72738	0	0	0	0	0	7.76212	5.2738	9.40962	0	10.1123	2.4577	1.02924	5.91953	2.09971	0.770952	6.44122	3.4261	0	0	5.04809	5.44573	0	9.46811	2.96094	0.642591	5.47713	2.10716	0.485182	0	4.42237	2.51305	0	0	0	0	0	0	0	0	0	0	0	0	0	0
	RBD	0	0	0	0	0	0	0	0	0	0	0	0	0	0	0	0	0	0	0	0	0	0	0	0	2.8436	1.62608	1.87939	6.84752	9.68295	0	0	7.86893	0	0	0	0	0	15.2558	20.4118	0	0	5.8588	13.311	14.4141	0	0	0
N343	Spike	0	0	0	0	0	0	0	0	0	0	0	0	0	0	0	0	0	0	0	0	0	0	0	0	14.644	2.63701	0.777225	65.5834	11.8904	1.87755	0	2.59038	0	0	0	0	0	0	0	0	0	0	0	0	0	0	0
	RBD	0	0	0	0	0	0	0	0	0	0	0	0	0	0	0	0	0	0	0	0	0	0	0	0	3.75398	2.657	3.91496	11.5872	13.1091	2.57568	0	10.0438	2.3981	1.2978	1.16005	2.3981	2.45453	7.03996	10.6628	0	1.2812	4.72318	8.04235	0	5.00863	1.62473	4.2668
	H = Hexose; N = N-acetylhexosamine; F = Fucose; S = Sialic acid
[truncated: 10 more columns]

## Sheet: Table legend
		Dataset EV2. Glycosylation of SARS-CoV-2 Spike and RBD. Relative abundance of all measured glycans in % of all glycans present at each position. Glycans are grouped in families consisting of designated glycan features.
