# Supplementary material for: Identification of lectin receptors for conserved SARS‐CoV‐2 glycosylation sites
Source: EMBO J. 2021 Aug 23;40(19):e108375. doi: 10.15252/embj.2021108375 (PMC8420505; doi:10.15252/embj.2021108375)
Supplement: Supplementary file 5 — Dataset EV3 [file EMBJ-40-e108375-s004.xlsx]

## Sheet: ELISA Screens
	Full-length Spike (n=2)		RBD Spike (n=2)		hrsACE2 (n=2)
Name	Mean	SD	Mean	SD	Mean	SD
Acan	0.0227	7.07107e-05	0.03545	0.00438406	0.0813	0.0364867
Asgr1	0.12145	0.000636396	0.69705	0.134633	0.0041	0.00212132
Asgr2	0.00295	0.000494975	0.01275	0.0019799	0.0341	0.0135765
Atrn	0.0018	0.000424264	0.00095	0.00106066	0.0019	0.00367696
Atrnl1	0.00075	0	0.00085	0.000424264	-0.0025	0.0066468
Bcan	-0.1106	0.0180312	0.1013	0.100904	-0.5379	0.0615183
Blank	3.75e-05	0.00287248	0.00010625	0.000654695	-0.00175	0.00294822
Cd207	0.02765	0.0101116	0.11765	0.0516188	0.12285	0.0323148
Cd209a	0.01385	0.00226274	0.0277	0.0101823	0.04875	0.0351432
Cd209b	-0.03195	0.0620133	0.11325	0.0548715	-0.09425	0.0362746
Cd209c	2.0488	0.087257	0.4298	0.0741755	-0.4028	0.0558614
Cd209d	0.0102	0.00141421	0.01855	0.00282843	0.03945	0.00940452
Cd209e	0.04525	0.00834386	0.048	0.0183848	-0.01575	0.0053033
Cd209f	0.0181	0.000282843	0.0145	0.00226274	0.18155	0.000919239
Cd209g	0.04655	0.00367696	0.01905	0.00537401	0.25555	0.0514067
Cd22	0.0266	0.00120208	0.00435	0.000777817	0.0056	0.00692965
Cd302	-0.0017	7.07107e-05	0.00145	0.000707107	-0.0022	0.00155563
Cd33	0.0227	0.000636396	0.0087	0.00226274	0.216	0.0272943
Cd69	0.00075	0.000848528	0.0012	0.000212132	-0.0215	0.00169706
Cd72	0.0331	0.00162635	0.01515	0.00226274	0.0442	0.0155563
Cd93	-5e-05	7.07107e-05	-0.00545	0.00219203	-0.1626	0.0121622
Chodl	0.002	0.000424264	0.00105	0.000494975	-0.00145	0.00502046
Clec10a	0.06895	0.0059397	0.0639	0.00579828	0.1252	0.0404465
Clec11a	0.0319	0.00205061	0.0114	0.00325269	0.1698	0.00650538
Clec12b	0.00175	0.000636396	0.0009	NA	0.0073	0.0115966
Clec14a	0.0116	0.000848528	0.00405	0.00367696	0.02855	0.00318198
Clec18a	0.0217	0.000353553	0.00015	0.000565685	-0.0129	0.0121622
Clec1a	-0.0048	0.000636396	0.01035	0.00940452	-0.0057	0.00565685
Clec1b	0.02385	0.00714178	0.03025	0.0127986	0.03975	0.0129401
Clec2d	-0.10575	0.00480833	0.02405	0.0632153	-0.50565	0.0478711
Clec2e	0.01705	0	0.01555	0.00268701	0.06615	0.0159099
Clec2f	-0.0195	0.0053033	0.04545	0.0239709	-0.2611	0.0408708
Clec2g	-0.24075	0.112642	0.4208	0.21291	-0.7222	0.128411
Clec2h	-0.38665	0.00190919	0.237	0.283762	-0.70735	0.140926
Clec2i	-0.61035	0.0620133	0.178	0.2547	-0.2486	0.047659
Clec2j	0.0063	0.000141421	0.0046	7.07107e-05	0.05935	0.022981
Clec2l	-0.0008	7.07107e-05	0.00045	0.000424264	-0.00025	0.00106066
Clec3a	0.0982	0.00424264	0.03885	0.00714178	0.0447	0.0145664
Clec3b	0.00105	0.000212132	0.0001	0.000282843	0.00065	0.00403051
Clec4a	0.0144	0.00254558	0.03625	0.0199404	0.06235	0.0225567
Clec4a1	0.0136	0.00169706	0.02355	0.0113137	-0.0045	0.0285671
Clec4a3	0.00245	0.00289914	0.00155	7.07107e-05	0.0012	0.00240416
Clec4a4	0.00425	0.00120208	0.00675	0.000282843	-0.00875	0.0026163
Clec4b1	0.01295	7.07107e-05	0.02255	0.00905097	0.0005	0.0123037
Clec4b2	-0.01275	0.00296985	0.0031	0.000848528	0.00755	0.00940452
Clec4e	0.0373	0.00176777	0.02215	0.0026163	0.2219	0.000989949
Clec4f	-0.146	0.0522552	0.36225	0.141775	0.19385	0.0730441
Clec4g	1.6843	0.00311127	0.4505	0.116319	0.0397	0.00113137
Clec5a	-0.0005	0.00254558	-0.0007	0.000353553	-0.0054	0.00240416
Clec6a	0.00315	0.000212132	0.0292	0.01393	-0.0324	0.0156978
Clec7a	0.00045	0.000565685	0.0041	0.00459619	-0.0012	0.00424264
Clec9a	0.0287	0.00480833	0.06205	0.0371938	0.2218	0.0195161
Colec10	0.0357	0.0039598	0.00825	0.00120208	0.1852	0.0138593
Colec11	0.0432	0.00770746	0.0127	0.00162635	0.1529	0.0258801
Colec12	0.0404	0.00212132	0.0274	0.00756604	0.31705	0.00487904
Dgcr2	0.00505	0.000777817	0.00305	0.000989949	0.0124	0.0113137
Fcer2a	0.00735	0.00855599	-0.00035	0.000141421	-0.0042	0.00438406
Frem1	0.0303	0.00784889	0.01265	0.00226274	0.02795	0.0245366
Gm156	0.07405	0.00509117	0.0482	0.00502046	0.0088	0.0147078
Grifin	0.0044	0.000353553	0.00045	0.000282843	0.035	0.0436992
IgG2a	0.0013	0.00170929	0.00025	0.000739369	-0.00268	0.0053545
Klrb1	0.00165	0.000989949	0.00465	0.00431335	0.01235	0.00898026
Klrb1a	-0.00035	0.000353553	0.00165	0.000494975	0.0002	0.00452548
Klrb1b_1	0.00055	0.000353553	0.00205	NA	0.0034	0.00480833
Klrb1c	0.0007	0.000282843	0.0039	0.00381838	-0.0038	0.00141421
Klrc1	0.0063	0.00247487	0.0098	0.00148492	0.03945	0.00289914
Klrc2	0.02485	0.00735391	0.03495	0.00615183	0.1035	0.00636396
Klrc3	-0.0075	0.00268701	0.06075	0.0636396	0.0863	0.0451134
Klrd1	0.00325	0.000636396	0.0036	0.0013435	0.00575	0.0120915
Klre1	-0.0018	0.00360624	0.04545	0.0228395	-0.0063	0.113279
Klrg1	0.0029	0.000707107	0.0027	0.00975807	-0.8429	0.0263044
Klrg2	-0.0437	0.000282843	0.04275	0.0289207	-0.01335	0.0053033
Klri1	0.00175	0.00268701	0.00065	0	-0.00345	0.00374767
Klri2	0.00595	0.00452548	0.0014	0.000353553	0.00525	0.00954594
Klrk1	0.00025	0.00106066	-0.00015	7.07107e-05	-0.0026	0.00169706
Layn	0.0017	0.000424264	0.0002	0.000424264	-0.0053	0.00975807
Lgals12_2	0.02505	0.00205061	0.0089	0.00403051	0.0311	0.00678823
Lgals2	0.0353	0.00240416	0.018	0.00254558	0.03135	0.00445477
Lgals4_1	0.15235	0.00183848	0.14295	0.0115966	0.20005	0.0171827
Lgals4_2	0.03375	0.000282843	0.0139	0.00289914	0.0312	0.00777817
Lgals6_2	0.1354	0.000565685	0.07285	0.0137179	0.52785	0.110804
Lgals8_1	0.0192	0.000848528	0.03095	0.00148492	0.0615	0.00339411
Lgals8_2	0.03655	0.00155563	0.01225	0.00275772	0.07385	0.0248194
Lgals9_2	0.05555	0.00403051	0.0326	0.0013435	0.36705	0.0333047
Lgalsl	0.00635	0.000282843	0.0015	0.000212132	-0.0042	0
Lgalslb	0.026	7.07107e-05	0.01	0.00247487	0.0471	0.0181019
Ly75_1	-0.4342	0.40093	0.29035	0.390111	-0.5711	0.242396
Ly75_10	-0.0021	0.000848528	0.0139	0.0141421	-0.0198	0.00834386
Ly75_2	-0.3188	0.0345068	-0.2056	0.0133643	-0.1354	0.00325269
Ly75_3	0.0021	0.000353553	0.00115	0.000777817	-0.00275	0.00247487
Ly75_4	-0.0138	0.00417193	0.0074	0.00537401	-0.0039	0.011738
Ly75_5	-0.1704	0.078206	0.1397	0.0865499	-0.10575	0.0453255
Ly75_6	0.007	0.0066468	0.00315	0.00113137	0.0046	0.00367696
Ly75_7	0.0008	0.00254558	0.00345	0.0013435	-0.0094	0.00523259
Ly75_8	0.0108	0.00190919	0.00675	0.00480833	0.05355	0.0053033
Ly75_9	0.00075	0	0.00425	0.00240416	-0.01425	0.00912168
Mag	0.0084	0.00155563	0.0039	0.00219203	0.03155	0.011243
Mbl1	0.0434	0.00325269	0.0187	0.00219203	0.09835	0.000777817
Mbl2	0.1401	0.0033234	0.0006	0.000989949	0.00025	0.00247487
Mgl2	0.59845	0.0548008	1.30565	0.0423557	0.1454	0.0291328
Mrc1_1	0.1089	0.0592555	0.07605	0.0148492	0.1606	0.0421436
Mrc1_2	-0.0282	0.00622254	0.10595	0.0587606	0.00025	0.0460327
Mrc1_3	0.03695	0.00615183	0.0378	0.0329512	-0.06375	0.0523966
Mrc1_5	-0.0007	0.000989949	3.46945e-18	0.000212132	-0.0044	0.000989949
Mrc1_6	0.0035	0.00183848	0.0044	0.00565685	-0.00145	0.0132229
Mrc1_7	-0.00155	0.0066468	0.02	0.000707107	-0.0084	0.00183848
Mrc1_8	-0.0568	0.00678823	0.01925	0.0392444	-0.0206	0.00452548
Mrc2_2	0.01655	0.000353553	0.0384	0.0178898	0.00945	0.0111016
Mrc2_3	0.00325	0.000707107	0.00285	0.00127279	0.01	0.00240416
Mrc2_5	-0.00225	7.07107e-05	0.0021	0.00226274	-0.0049	0.00311127
Mrc2_6	0.01105	0.00678823	0.0061	0.00240416	-0.01915	0.01393
Mrc2_7	0.0018	0.00233345	0.0016	0.000707107	0.00025	0.0013435
Mrc2_8	0.00035	0.000707107	0.0031	0.00183848	-0.00115	0.00671751
Ncan	-0.08965	0.01492	0.27895	0.24282	-0.58885	0.157756
Olr1	0.08295	0.00601041	0.37925	0.191131	0.1155	0.0773575
Pkd1	0.00025	0.000565685	0.0005	0.000494975	-0.0099	0.00226274
Pkd1l2	0.00135	0.000282843	0.0007	0.000424264	-0.00175	0.00360624
Pkd1l3	0.04555	0.000424264	-0.0009	0.0142128	0.01675	0.0610233
Pla2r1_1	0.00045	0.000353553	0.00045	0.000282843	-0.06625	0.0159099
Pla2r1_2	0.0006	0.00106066	0.01075	0.00643467	-0.01865	0.00700036
Pla2r1_4	0.06335	0.044972	0.0528	0.020294	0.08785	0.0458912
Pla2r1_5	0.0291	0.00311127	0.0355	0.0140714	0.06465	0.0170413
Pla2r1_7	0.00185	7.07107e-05	0.00045	0.000848528	0.00035	0.00289914
Pla2r1_8	-0.00215	0.00148492	0.0186	0.0132229	-0.0045	0.00424264
Prg2	0.0087	0.000353553	0.0008	0.000777817	-0.0139	0.00820244
Prg3	-0.27075	0.0473054	-0.05685	0.00169706	-0.29795	0.0941159
Reg1	1.5541	0.167796	0.0088	0.0118087	-0.0725	0.0175362
Reg2	0.05615	0.0249609	0.0255	0.0301935	-0.042	0.0046669
Reg3a	0.00585	0.000353553	0.03885	0.0388202	-0.13165	0.0249609
Reg3b	0.00515	0.00318198	0.0037	0.00205061	-0.0087	0.00155563
Reg3d	0.0187	0.00141421	0.0192	0.00367696	0.15245	0.0146371
Reg3g	-0.009	0.0053033	0.0168	0.00784889	-0.0139	0.00311127
Sele	0.00115	0.00155563	0.00045	0.00233345	-0.0002	0.00367696
Sell	-0.01605	0.00671751	-0.0414	0.0116673	-0.2299	0.0707107
Selp	0.01385	0.000282843	0.00665	0.00212132	0.0002	0.0226274
Sftpa1	0.00515	0.00226274	0.002	0.00353553	-0.0921	0.035921
Sftpd	0.0305	0.00141421	0.0022	0.00190919	0.01625	0.00247487
Siglec1	-0.0001	0.000707107	0.00045	0.000707107	-0.00225	0.00388909
Siglec10	0.0461	0.00615183	0.0145	0.00516188	0.2985	0.0429921
Siglec12	0.0455	0.018809	-0.0213	0.0086267	-0.1045	0.00961665
Siglec15	0.00795	0.000353553	0.0012	0.00325269	0.0113	0.0120208
Siglec5	0.0407	0.00176777	0.01925	0.00650538	0.1462	0.0321026
Siglech	0.00325	0.000282843	-5e-05	0.000141421	-0.00255	0.00403051
Thbd	0.0025	0.000353553	0.0003	0.000353553	0.00095	0.00247487
Vcan	0.06415	0.00268701	0.0522	0.0219203	0.3319	0.112854

## Sheet: Table legend
		Dataset EV3. ELISA screen of the lectin-Fc library against SARS-CoV-2 Spike, RBD and hrsACE2. Results from the ELISA screens of the lectin-Fc library against indicated targets. Each lectin was assessed using two independent ELISAs in which the binding was measured in triplicates (3 wells). Data displayed per lectin is mean plus/minus standard deviation (SD) of the two independent ELISAs n=2. SD=N…
