# Supplementary material for: Identification of lectin receptors for conserved SARS‐CoV‐2 glycosylation sites
Source: EMBO J. 2021 Aug 23;40(19):e108375. doi: 10.15252/embj.2021108375 (PMC8420505; doi:10.15252/embj.2021108375)
Supplement: Supplementary file 6 — Dataset EV4 [file EMBJ-40-e108375-s001.xlsx]

## Sheet: Data
	mClec4g Array 1			mClec4g Array 2			mClec4g Array 3			mCD209c Array 1			mCD209c Array 2			mCD209c Array 3			hCLEC4G Array 1			hCLEC4G Array 2			hCLEC4G Array 3
	Avg	SD	n	Avg	SD	n	Avg	SD	n	Avg	SD	n	Avg	SD	n	Avg	SD	n	Avg	SD	n	Avg	SD	n	Avg	SD	n
GL1	101.25	53.5809	4	187	4.08248	4	224.5	43.4933	4	30	22.286	4	152.5	212.235	4	189.75	232.827	4	15	8.52448	4	9.66667	0.57735	4	92	172.006	4
GL2	9.25	1.70782	4	21.25	3.94757	4	20.25	6.39661	4	27	10.5198	4	26.5	4.93288	4	242	265.49	4	7.5	0.57735	4	154.25	277.388	4	41.5	42.6576	4
GL3	1309	1.70782	4	1701.5	3.94757	4	1792.25	6.39661	4	9574	10.5198	4	13235.8	4.93288	4	16940.5	265.49	4	12730.2	0.57735	4	1109.25	277.388	4	9597.25	42.6576	4
GL4	80.5	19.5021	4	109.25	2.5	4	118	4.96655	4	4421.25	2052.49	4	4646	208.666	4	4896.25	218.048	4	26	44.3922	4	64.25	30.0042	4	218.75	408.863	4
GL5	1032.25	183.28	4	1441.25	67.2824	4	1437.25	59.7739	4	15398.5	534.057	4	15626.2	448.997	4	22509.5	1037.61	4	4278	834.676	4	516	710.189	4	3384.5	242.501	4
GL6	1241	68.1518	4	1362.25	6.23832	4	1325.75	68.7283	4	17134	835.764	4	17534.8	839.108	4	26787.8	523.461	4	1791.25	382.383	4	1205.5	1001.46	4	1350	515.385	4
GL7	33.5	65.8002	4	32.25	29.1933	4	37.75	23.9078	4	90.25	85.9821	4	14.75	8.65544	4	40.25	25.7213	4	3.75	0.957427	4	20	19.7822	4	87	115.681	4
GL8	47	52.6435	4	63.25	117.834	4	33.5	18.2117	4	1024.5	125.609	4	33.5	23.8956	4	29.75	8.99537	4	39.25	39.9281	4	115.5	207.747	4	136.25	177.06	4
GL9	18.5	33.0404	4	24.25	22.0511	4	12	6.97615	4	21.5	16.3809	4	240.5	330.88	4	97.25	84.8425	4	10.5	7.68115	4	38.5	37.9956	4	16	11.8603	4
GL10	5.75	5.56028	4	15.5	8.18535	4	14.75	6.23832	4	38	26.3186	4	67	49.3626	4	44	11.7473	4	15.25	11.6726	4	8.75	5.43906	4	7.75	8.18026	4
GL11	556.75	57.691	4	860.25	21.8842	4	954.75	44.3499	4	7677.75	731.773	4	8214.75	287.615	4	9294.75	619.423	4	2462.25	598.64	4	2619	192.705	4	2075.75	261.894	4
GL12	502	44.1588	4	652.25	20.106	4	709.25	42.6253	4	8941.67	485.937	4	9410.5	352.354	4	11568.2	216.463	4	875.25	162.367	4	282	317.926	4	476.75	306.896	4
GL13	736	38.0613	4	761.75	13.9374	4	807.25	49.9091	4	9299.67	5817.2	4	12023.8	354.868	4	18415	1964.95	4	756.75	111.078	4	678	1061.22	4	750.25	67.3715	4
GL14	87.25	111.512	4	8.5	4.04145	4	8	1.41421	4	647	1240.04	4	757.5	725.109	4	72.5	106.738	4	14.5	24.3926	4	110.5	125.338	4	4.25	4.64579	4
GL15	1096.5	28.0535	4	1051.25	16.8795	4	1000.5	113.767	4	10414.8	659.104	4	9014.25	349.312	4	14375.8	1078.06	4	3339.75	1387.83	4	3224	1448.5	4	2424.75	411.874	4
GL16	386.25	444.845	4	1054	176.375	4	1036.75	94.5247	4	10559.2	871.73	4	9846.75	487.166	4	14258.2	975.996	4	1545.25	85.34	4	977.25	542.462	4	1356.5	498.933	4
GL17	143.75	48.2519	4	101.5	48.9251	4	165.25	111.132	4	2632	614.827	4	2590.5	242.528	4	2868.5	643.963	4	43.5	30.6431	4	226.5	355.679	4	104.5	45.037	4
GL18	10.75	14.523	4	15.5	6.75771	4	12	1.63299	4	52.25	94.5881	4	272	530.739	4	16	11.1055	4	6.75	5.18813	4	273	309.433	4	193.75	343.135	4
GL19	646	28.9943	4	894.75	56.3109	4	1018.5	61.3107	4	7382.75	1119.04	4	5985.5	3278.84	4	10001	275.05	4	2566.75	305.545	4	2286.75	770.839	4	2327.5	237.069	4
GL20	574.25	21.5	4	770.25	19.6702	4	840.5	72.9863	4	8053.25	1498.87	4	9636.25	242.412	4	12168	599.932	4	1188.25	43.3003	4	926.5	222.535	4	1165.25	375.964	4
GL21	576.5	49.548	4	510	231.843	4	671.5	57.6801	4	9692.75	2498.64	4	10938.8	264.795	4	14645	1177.34	4	327.5	155.907	4	165.5	196.605	4	486.25	218.382	4
GL22	4	7.61577	4	9	1.63299	4	12.5	3.51188	4	216.5	111.512	4	14.75	3.59398	4	19.5	3.10913	4	12	12.7802	4	475.5	337.892	4	191.25	336.507	4
GL23	3	5.59762	4	6.75	2.98608	4	7.25	4.57347	4	149	126.875	4	518.25	424.43	4	17	17.4929	4	7.75	4.64579	4	46	69.6515	4	37.5	29.5127	4
GL24	2	1.41421	4	6.5	3.10913	4	21.75	32.1908	4	58.75	88.4736	4	54.25	72.0295	4	60.75	57.3549	4	40	29.1776	4	151	125.012	4	29.25	33.7281	4
GL25	48.75	74.3701	4	161.5	276.311	4	76.5	130.447	4	15	39.6485	4	7.66667	1.52753	4	17.75	5.31507	4	15.5	6.95222	4	66.5	146.193	4	187	307.459	4
GL26	29.75	23.9774	4	26	18.9385	4	62.25	37.5533	4	254.75	473.565	4	34	4.69042	4	47.5	33.1914	4	6.25	3.30404	4	329.5	265.971	4	309.75	304.891	4
GL27	4.75	6.55108	4	14	0.816497	4	12.25	4.99166	4	98.5	97.1408	4	28.25	15.8193	4	114.75	189.217	4	15	10.4243	4	291	392.492	4	22.5	26.4008	4
GL28	7	7.25718	4	16	7.16473	4	116.5	195.861	4	49.75	54.9083	4	50.75	54.5795	4	43.25	9.60469	4	39.5	11.4746	4	28.25	6.0208	4	136.25	205.047	4
GL29	4.25	1.25831	4	14	3.74166	4	7.5	2.64575	4	40.75	51.4871	4	20.75	5.18813	4	24.25	7.67572	4	17.5	17.7106	4	59.75	114.846	4	1538.25	3072.5	4
GL30	5	3.55903	4	61.75	113.521	4	10.75	2.21736	4	439.25	513.642	4	16.5	6.35085	4	25.5	5	4	14.25	14.0801	4	47.5	36.2445	4	6	1.1547	4
GL31	5.75	6.94622	4	9.5	4.04145	4	10	2.44949	4	701	444.95	4	13	2.82843	4	20.25	1.25831	4	7.25	7.27438	4	185.25	320.776	4	15.25	23.3149	4
GL32	4.5	2.51661	4	8.5	3.69685	4	11.5	3.51188	4	788	199.344	4	167.25	163.267	4	27.5	13.9164	4	4.25	3.77492	4	178	180.246	4	171.5	259.554	4
GL33	2.25	0.5	4	8.25	2.87228	4	81.5	145.002	4	388.75	245.045	4	7.75	3.59398	4	51.5	57.6339	4	4.75	2.75379	4	42.25	122.764	4	16	62.0376	4
GL34	3.25	11.5	4	50.75	66.825	4	22	13.9284	4	132.25	139.05	4	35	49.4166	4	18.75	2.62996	4	15	16.2276	4	63.25	64.324	4	78	122.082	4
GL35	42	57.1139	4	18.75	24.9449	4	204.75	235.671	4	199.5	70.1546	4	20.75	17.4619	4	17	6.78233	4	43.75	54.4694	4	106.25	155.296	4	658.5	893.717	4
GL36	21.75	29.7812	4	13.75	1.25831	4	14.5	3.31663	4	20.75	36.1697	4	18.75	3.40343	4	21.25	5.96518	4	3.75	1.5	4	200.75	355.262	4	12.5	16.6633	4
GL37	51.75	90.8419	4	11.75	0.957427	4	245.75	461.528	4	71.25	55.8831	4	276	512.704	4	107.25	2.21736	4	9.5	4.43471	4	7.25	4.57347	4	198	204.648	4
GL38	10.25	6.75154	4	23.25	7.36546	4	25.25	4.34933	4	40.75	62.1792	4	18	6.78233	4	31	9.45163	4	191	94.3504	4	328	213.109	4	303.5	537.091	4
GL39	-0.5	1.29099	4	55.25	28.0758	4	8.5	2.08167	4	151.75	214.916	4	41.5	5.06623	4	34.25	7.63217	4	12.5	27.5983	4	219.5	216.605	4	39.75	68.8592	4
GL40	7.75	10.0457	4	8.25	3.30404	4	10.25	2.5	4	88	97.5431	4	14.75	3.59398	4	21.75	5.73731	4	8	8.12404	4	85.5	185.784	4	4.25	3.5	4
GL41	1.75	5.12348	4	9.5	9.81495	4	15.75	8.61684	4	30	16.8523	4	12.75	7.932	4	25.75	13.6473	4	13.75	7.5	4	128.5	36.0786	4	188.25	359.187	4
GL42	3.5	1	4	9.5	2.64575	4	40.25	59.1798	4	105.5	100.749	4	25.5	7.85281	4	84.5	27.4894	4	30.75	9.63933	4	49.5	186.652	4	33	21.8021	4
GL43	15	14.0712	4	74.25	91.7292	4	70.25	95.9075	4	22	5.35413	4	316.5	574.54	4	45.25	9.70824	4	8.75	4.64579	4	-22	33.3567	4	420.75	590.006	4
GL44	151.5	299.005	4	31.5	18.7172	4	46.75	71.6304	4	41.25	25.4346	4	50.75	29.33	4	56	13.5647	4	72.25	105.275	4	147.75	249.589	4	197.75	416.398	4
GL45	13.5	13.8203	4	22.75	6.23832	4	29	2.16025	4	160	255.203	4	34.5	11.7047	4	45.5	16.0935	4	17.5	13.9164	4	86.75	88.2662	4	39.75	50.2685	4
GL46	11.5	12.7148	4	22.25	22.809	4	316.25	618.517	4	4892.25	411.211	4	4824	2527.39	4	5272.75	188.56	4	13	18.1292	4	16.75	28.6865	4	45.75	24.3225	4
GL47	10.5	6.45497	4	29.25	11.8145	4	72	80.1997	4	11009.8	461.637	4	13405.5	252.355	4	16831	345.995	4	7	2.94392	4	454.5	864.681	4	20	34.7083	4
GL48	15329	1250.76	4	17687.5	898.066	4	27768	1065.6	4	15004.2	1602	4	15220.5	264.79	4	19179.8	566.639	4	51195.2	3206.85	4	33945.5	7510.09	4	33531	2608.26	4
GL49	7836.5	247.258	4	8221	316.757	4	12560.5	284.266	4	4337.25	2875.08	4	6233	233.5	4	6562.75	466.683	4	4461.5	247.053	4	1911	440.189	4	4364	451.957	4
GL50	8225	1676.95	4	13095.2	2678.02	4	19391.8	4365.94	4	13348	2324.24	4	12883.5	1465.56	4	10039.2	810.324	4	45884.3	7711.21	4	41201.8	2410.88	4	26130	4768.05	4
GL51	875.75	42.9137	4	959	45.8039	4	1154.5	77.9936	4	23597.5	1192.37	4	24403.5	483.628	4	35569.5	2831.85	4	112.25	25.8505	4	87.5	78.6151	4	115.25	121.552	4
GL52	968.75	128.938	4	1038	104.15	4	1367.75	118.708	4	18218.8	301.687	4	20465.8	1246.05	4	27584.8	466.676	4	51.25	5.31507	4	16	9.52191	4	197	261.262	4
GL53	947	1873.36	4	39.5	23.3024	4	297.25	298.899	4	22256	1668.61	4	23267.8	893.853	4	35079	3118.88	4	44.5	80.3762	4	34.25	41.226	4	110	126.825	4
GL54	4649	382.942	4	6417.25	559.29	4	12470.2	1347.3	4	7562	233.725	4	8816.25	1639.05	4	8059	4992.5	4	4433	610.057	4	3600.75	538.975	4	3966.25	187.335	4
GL55	12193.2	312.361	4	19019.5	182.805	4	35390.8	1919.36	4	9288	907.93	4	10203	1514.5	4	11981.8	447.935	4	31670	2066.55	4	28117.8	1492.64	4	21813.5	2587.79	4
GL56	4659.25	315.075	4	6303.75	190.636	4	11173	50.0133	4	6696.75	543.385	4	7688.5	263.685	4	8242.5	61.5061	4	2371.75	179.085	4	1683.5	595.074	4	2106.75	434.514	4
GL57	21566.5	1169.56	4	22855	615.144	4	37001.5	944.755	4	12250	898.669	4	13197.8	75.1593	4	16551	198.446	4	59927.8	1979.87	4	3350.33	4014.05	4	43013	777.7	4
GL58	4008.5	91.9003	4	4057	583.206	4	4796	9.48683	4	4197.5	2296.71	4	8269.5	475.943	4	8090.5	1019.47	4	63391.2	125.672	4	62831.5	342.732	4	62934.2	1656.59	4
GL59	67.75	94.5917	4	95	2.44949	4	50.75	7.54431	4	66.75	63.5	4	109.25	109.764	4	96	3.3665	4	54.75	8.26136	4	53.25	25.7472	4	1149	1443.18	4
GL60	8.5	2.38048	4	12.25	5.5	4	15.75	5.18813	4	78.25	60.7858	4	36	36.8511	4	42	30.6268	4	19.5	17.0587	4	8	10.2307	4	52	35.6183	4
GL61	10.5	4.79583	4	17	15.6844	4	15	12.3558	4	94	71.0258	4	13.25	9.70824	4	24.75	10.6888	4	24.75	30.1814	4	25.75	25.1181	4	200.25	414.477	4
GL62	23.25	13.8894	4	54	65.0128	4	118.25	167.774	4	99.25	87.2215	4	8	4.54606	4	168.25	225.158	4	8.25	4.85627	4	47.75	92.8309	4	54.25	49.7083	4
GL63	17.75	34.1797	4	13	0.816497	4	11	2.16025	4	22.5	21.9773	4	23.25	13.048	4	173.25	297.225	4	8.5	7.85281	4	58.5	97.8451	4	49	62.955	4
GL64	15193	569.77	4	24682.8	939.153	4	41731.2	128.938	4	14576.8	1847.25	4	18911.2	3633.83	4	24447.8	347.425	4	60707	1315.74	4	52368	3897.8	4	40817	2369.83	4
GL65	4060.25	288.834	4	5063	40.8167	4	9210.25	516.476	4	7418.25	368.248	4	8733.5	248.426	4	9461.75	169.108	4	1420.5	164.593	4	1089.75	151.711	4	1706.75	83.9896	4
GL66	1863	272.298	4	1778.5	26.1088	4	2353.5	291.537	4	2057.25	245.565	4	1816.5	21.641	4	1703.75	212.024	4	111.25	95.0522	4	46.5	46.6226	4	160.75	98.4932	4
GL67	12321.8	65.7083	4	11048.8	1932.26	4	19129.2	846.909	4	6095.25	1523.04	4	7330.75	378.014	4	7249	621.635	4	4417.75	634.645	4	2418.25	527.59	4	3735	1073.15	4
GL68	17221.2	2188.35	4	19796	248.806	4	28324.2	459.622	4	11840.5	2409.24	4	13156.5	769.885	4	14402.8	1041.64	4	15504.8	4851.75	4	15332	315.903	4	8705.25	692.713	4
GL69	7344.25	542.285	4	8073	422.981	4	11169	661.749	4	8717	1297.07	4	9631.25	324.214	4	12070.8	884.621	4	1119	123.712	4	861.75	173.629	4	716.75	403.89	4
GL70	5	4.54606	4	15	10.8012	4	11.75	4.57347	4	64.25	63.2264	4	17	5.94419	4	58.75	17.0758	4	32.25	50.6253	4	6.5	20.1742	4	294.5	435.434	4
GL71	46	62.3271	4	37.75	30.5109	4	234.75	181.832	4	7787.25	1994.82	4	9648	409.252	4	13169.5	727.98	4	13	2.16025	4	81.5	101.247	4	49.5	56.205	4
GL72	28	31.686	4	13.25	2.87228	4	9.5	0.57735	4	25.25	31.4682	4	14.75	2.87228	4	27	3.55903	4	5.75	1.25831	4	1106.5	2099.88	4	284.5	540.537	4
GL73	1238	20.4124	4	1474	40.4557	4	2081.5	193.628	4	2869.75	381.517	4	3090.25	662.501	4	3332	248.914	4	168.25	41.0315	4	51	29.2461	4	178.5	178.719	4
GL74	15	11.6905	4	14	4.83046	4	152.5	288.426	4	33.5	25.684	4	21.5	2.64575	4	31.5	9.67815	4	3.75	2.06155	4	34	34.8616	4	800	1391.38	4
GL75	5.5	1.73205	4	377.25	716.669	4	78.75	136.209	4	195.75	276.718	4	14.75	4.5	4	25.5	4.43471	4	70.25	117.216	4	367.5	112.245	4	536.75	609.042	4
GL76	11010	1489.5	4	12173	771.191	4	17822.8	815.114	4	5030.5	659.647	4	8084.5	1084.94	4	7603	317.273	4	3448.75	577.185	4	2596.5	582.612	4	3660.75	366.775	4
GL77	4968.75	1101.61	4	5997.75	238.951	4	6377.25	318.729	4	7689.75	1033.13	4	7380.75	411.075	4	8383.5	434.153	4	174.75	130.974	4	167.25	117.494	4	292.25	148.697	4
GL78	9	3.55903	4	15	5.88784	4	20.5	7.04746	4	10040	573.691	4	8675.5	389.359	4	12197.2	1098.44	4	35.5	14.7535	4	2.75	37.4733	4	305.75	530.8	4
GL79	25990.8	137.138	4	28380.8	541.72	4	42914.2	1041.17	4	18774.2	3482.39	4	22187	921.056	4	31744.8	2339.37	4	42347.8	4392.75	4	45245.5	7074.01	4	19507.8	3875.59	4
GL80	15.75	11.0868	4	117.25	165.864	4	110.5	81.0288	4	158.25	70.1873	4	76.75	133.507	4	57.75	44.8655	4	19.25	10.5317	4	15.75	22.1717	4	21	68.3228	4
GL81	28.75	53.0495	4	11.75	3.30404	4	9	1.63299	4	2358.5	354.459	4	2620	392.111	4	2157	244.291	4	7.25	4.34933	4	30.25	31.8578	4	79.5	81.5864	4
GL82	6	1.41421	4	133	240.017	4	16.25	3.0957	4	6.5	2.64575	4	14.5	4.65475	4	22.75	2.98608	4	3.5	1.73205	4	50.25	97.2227	4	765	1375.67	4
GL83	3.5	0.57735	4	11.75	2.5	4	110.25	207.882	4	14.75	10.5317	4	10.5	0.57735	4	17.75	2.21736	4	16	14.0712	4	829.25	1260.04	4	82	115.323	4
GL84	12.75	4.57347	4	29.5	13.1783	4	35.5	12.0139	4	34	26.8701	4	51.25	5.25198	4	311.75	517.781	4	20	8.28654	4	1099.5	1067.62	4	794	996.218	4
GL85	12.75	15.7982	4	9.75	0.5	4	14.75	7.54431	4	16.5	6.13732	4	24.5	7.72442	4	28	3.3665	4	10.75	13.2759	4	1907.25	2494.09	4	371.5	424.784	4
GL86	9.25	6.80074	4	9	0.816497	4	12.25	2.5	4	223.25	250.739	4	7.5	3.69685	4	38	8.28654	4	13.25	4.71699	4	46.75	45.3238	4	83.5	130.684	4
GL87	13	7.30297	4	27	6.8313	4	40.25	9.17878	4	1151.5	709.161	4	70	89.547	4	183.5	214.623	4	13.75	14.151	4	63.5	43.6463	4	328.75	603.669	4
GL88	231.5	23.8118	4	156.75	35.255	4	240.75	44.8284	4	528	899.376	4	154.5	45.9674	4	180.75	106.073	4	44.75	37.8803	4	22.5	21.9469	4	36.75	33.2303	4
GL89	28	14.8997	4	67.75	66.5952	4	80.25	59.6231	4	9.5	1.73205	4	16.5	15.3514	4	71.5	68.1249	4	13.25	7.27438	4	11	8.0829	4	37.25	16.7407	4
GL90	10.75	10.9962	4	14.75	4.85627	4	12.5	1.73205	4	40	40.4063	4	17.25	4.42531	4	158	286.001	4	24	13.0894	4	174.25	254.275	4	159.5	234.442	4
GL91	11.75	13.5739	4	231.75	444.17	4	11.5	1.29099	4	5.75	2.75379	4	9.25	0.957427	4	17.75	7.41058	4	4.75	2.5	4	10.75	22.2017	4	80	103.018	4
GL92	4.25	0.957427	4	10.75	1.70782	4	169.25	247.585	4	2.75	3.40343	4	11.5	1.91485	4	25	1.41421	4	4	2.58199	4	44	31.102	4	113.25	183.894	4
GL93	6.75	2.5	4	28	12.4633	4	85.5	114.337	4	21.5	15.2425	4	58.5	9.14695	4	110.5	23.1876	4	154.25	40.574	4	195.25	56.8705	4	404.5	561.538	4
GL94	1.25	6.18466	4	9	6.16441	4	13.75	11.6154	4	17.25	18.9451	4	9	3.16228	4	41	13.3915	4	76.75	29.239	4	2	42.5284	4	70.25	93.8665	4
GL95	2	2.82843	4	11.5	2.51661	4	32.25	41.2341	4	4313.75	809.52	4	4923.75	155.999	4	4542.25	109.046	4	29.5	16.1761	4	18.5	36.6015	4	25.5	19.3993	4
GL96	3	1.1547	4	9	1.1547	4	12.25	0.5	4	1877.5	182.323	4	1861	66.9527	4	1808	278.515	4	140.25	137.129	4	30.5	46.1772	4	29	11.4601	4
GL97	2.75	3.20156	4	11.5	8.3865	4	9	1.1547	4	3.5	14.4338	4	7	2.58199	4	131.25	231.841	4	38.75	45.1913	4	14	14.4453	4	73.75	137.59	4
GL98	2	20.8006	4	412.75	796.949	4	160.5	265.243	4	1362	87.761	4	18.25	22.8965	4	59	59.9667	4	30.25	75.0838	4	16.5	13.1276	4	17.25	67.3913	4
GL99	31	31.4219	4	11.25	3.68556	4	11.75	0.957427	4	18.5	17.7106	4	13.25	1.89297	4	50.25	49.9758	4	5.5	3.78594	4	202	309.876	4	84.75	141.933	4
GL100	23.25	41.8519	4	202.75	386.838	4	12	1.63299	4	155.25	55.4098	4	131.5	53.7928	4	173	25.7682	4	38	66.0152	4	67.75	141.728	4	203.5	385.079	4
GL101	2.25	0.5	4	9.25	2.06155	4	1597.75	3111.84	4	6.75	2.21736	4	8.75	2.62996	4	18.5	7.93725	4	13.75	11.1766	4	371.5	302.718	4	193.75	130.011	4
GL102	7	1.63299	4	32.25	3.30404	4	21.75	9.81071	4	9.75	6.29153	4	21.5	2.51661	4	47.75	7.04154	4	13	3.65148	4	1883.25	1772.58	4	122.25	69.9875	4
GL103	60.75	110.192	4	9.75	2.21736	4	18.25	7.13559	4	39.75	33.0593	4	8.75	2.06155	4	18.75	4.19325	4	8.25	0.957427	4	820.25	358.569	4	908.25	1017.59	4
GL104	24.5	40.3443	4	12	2.16025	4	14.75	2.36291	4	106.75	211.164	4	286.5	557.668	4	27.25	11.9548	4	2.5	1.73205	4	206	296.044	4	40.25	57.2385	4
GL105	4	1.82574	4	11.75	2.98608	4	12.25	1.5	4	470.75	107.267	4	42.5	66.3451	4	33.25	21.8537	4	36.75	37.3932	4	18.75	67.0938	4	14.25	3.94757	4
GL106	5.25	1.25831	4	11.25	2.21736	4	12.25	2.36291	4	458	124.895	4	116.25	176.791	4	75	116.026	4	14.25	17.1537	4	6	14.8549	4	155.5	227.26	4
GL107	8.75	7.71902	4	183.25	168.324	4	360	587.483	4	381	58.2008	4	12.5	8.06226	4	42.25	37.1158	4	28.25	31.5529	4	7	13.6382	4	-5.75	26.9861	4
GL108	6	6.97615	4	153	198.13	4	11.25	0.957427	4	5.25	3.77492	4	12.25	0.957427	4	75	115.337	4	4.25	1.25831	4	-7.5	20.567	4	5350	10630	4
GL109	4	5.35413	4	130.25	238.51	4	15.25	8.01561	4	57.5	27.5257	4	19	10.8628	4	23.5	2.51661	4	32.25	34.3742	4	41	32.5269	4	179.5	335.731	4
GL110	4.75	2.21736	4	163.75	306.836	4	2091.75	4009.61	4	3	1.63299	4	15.75	5.5	4	31.75	8.01561	4	380	17.0098	4	174.5	158.805	4	141	116.364	4
GL111	4.5	0.57735	4	13	4.96655	4	12	5.59762	4	6.25	2.87228	4	536.25	1045.18	4	27.25	3.94757	4	84.75	157.034	4	57	67.2805	4	421.5	619.694	4
GL112	11.75	16.1735	4	8.25	2.06155	4	15.25	6.70199	4	79.75	106.76	4	18.5	7.54983	4	26.75	6.13052	4	152.5	56.3944	4	76.25	99.1443	4	137.25	226.537	4
GL113	2.25	1.5	4	11	4.08248	4	11.75	3.30404	4	3.25	3.59398	4	8	0.816497	4	20	7.52773	4	2.75	2.75379	4	65.5	77.6681	4	57.5	95.7027	4
GL114	5.5	1.73205	4	19	8.75595	4	23.5	4.43471	4	17.5	23.1301	4	55.5	56.8067	4	33.75	24.8914	4	26.75	19.3111	4	148.5	137.689	4	247	306.441	4
GL115	14.75	11.3542	4	14	3.55903	4	16.5	3.10913	4	11	3.65148	4	60.25	86.0131	4	26.25	1.5	4	81.5	40.5175	4	347.25	211.92	4	259	218.312	4
GL116	8.5	6.02771	4	88.25	137.58	4	342.5	444.867	4	14.75	24.7841	4	8.5	1.73205	4	39.25	38.6814	4	27.75	15.9033	4	135.25	179.076	4	6.25	26.3992	4
GL117	9.75	16.8597	4	128.75	161.132	4	17.5	2.64575	4	30.5	43.6081	4	14	1.82574	4	15.75	2.5	4	8.5	4.20317	4	-10.75	17.9884	4	252	145.977	4
GL118	29	44.0227	4	29.75	23.9217	4	15.25	1.70782	4	33.5	37.6519	4	10.25	1.25831	4	13	1.1547	4	521.5	170.713	4	884	12.0277	4	841.25	70.6417	4
GL119	3.75	1.70782	4	11.5	1.73205	4	316.5	607.004	4	2.5	2.38048	4	8.75	0.5	4	13.5	1.91485	4	9.5	9.84886	4	9.25	10.4043	4	69.25	98.3408	4
GL120	2.5	0.57735	4	7.75	0.957427	4	240.25	448.516	4	1.25	7.76209	4	5.5	3	4	22	4.96655	4	27.5	8.18535	4	111.25	135.414	4	135.75	130.625	4
GL121	4.25	0.957427	4	21.5	22.4128	4	16	2.16025	4	80.75	156.843	4	9.25	0.957427	4	20.5	1.29099	4	58.75	34.8556	4	-58.5	474.589	4	17.25	10.7199	4
GL122	17.75	6.99404	4	35.75	16.0702	4	54	22.9928	4	33.25	48.0651	4	10	2.16025	4	31.25	18.8392	4	4.75	4.272	4	125	114.848	4	49.5	73.0548	4
GL123	4.75	0.957427	4	9.5	1.91485	4	11.75	1.5	4	16.75	22.1717	4	65.5	51.5138	4	36.25	16.6408	4	16.25	6.07591	4	109	35.2231	4	10.25	9.91211	4
GL124	31	40.05	4	13	7.43864	4	11.25	0.957427	4	5475.5	179.892	4	7371.25	77.3407	4	7657.25	509.867	4	3	1.41421	4	26.25	33.0088	4	228.25	275.621	4
GL125	6.5	1.29099	4	34.75	34.4129	4	156	257.439	4	22.5	10.9087	4	10.75	1.5	4	43.5	38.9059	4	21.75	30.8801	4	26	71.9676	4	707.5	1070.34	4
GL126	23.75	7.88987	4	112.5	162.396	4	95.25	6.94622	4	643	18.3121	4	784.25	55.7696	4	818.75	37.5089	4	16.25	18.554	4	32.25	24.1437	4	71	84.2892	4
GL127	7530.5	153.32	4	9228.5	125.232	4	16857.5	407.521	4	6052.25	289.191	4	7667.75	214.31	4	9231.5	482.997	4	9249.75	756.138	4	8049.75	1081.9	4	6471.5	478.069	4
GL128	269	15.1217	4	303.75	9.28709	4	373	42.7785	4	2535	170.452	4	2912.75	91.6492	4	2946	59.4867	4	82.75	23.852	4	295	281.118	4	74	26.1661	4
GL129	11880.2	231.196	4	13354.2	787.104	4	21012.2	2032.45	4	6301.5	452.415	4	7598.5	377.247	4	8319	232.105	4	27546	475.728	4	8162.75	3592.12	4	15786.8	1646.03	4
GL130	464.5	25.7747	4	545.5	11.3284	4	648.5	43.031	4	3260.25	1538.02	4	4250.25	65.6474	4	3917.75	216.937	4	95.75	33.6786	4	-82	273.774	4	122.5	88.9888	4
GL131	15209	1185.02	4	16443.5	459.16	4	22895.2	1318.14	4	6258.25	967.641	4	7635.75	210.226	4	8971.25	178.718	4	32360.8	2392.59	4	21272.5	991.565	4	20580.8	697.059	4
GL132	5	2	4	10.75	2.5	4	15.25	1.5	4	21.75	22.6918	4	30.5	37.7227	4	36.25	19.9562	4	2.75	4.57347	4	21.5	37.8109	4	147	217.406	4
GL133	9.5	3.78594	4	220.25	284.664	4	20.25	2.62996	4	6.5	1.91485	4	20.5	6.45497	4	46.25	30.0929	4	10	15.4273	4	24.5	73.1688	4	257.5	512.348	4
GL134	17.5	13.3041	4	189.75	346.53	4	474	926.696	4	30.5	21.8251	4	57.75	55.2411	4	60.5	36.1525	4	6	2.44949	4	105.75	60.9501	4	615.5	1123.15	4
GL135	887.5	106.24	4	389	144.971	4	1287.5	93.6465	4	1659.5	72.3441	4	1507	98.8972	4	1795.75	248.505	4	142	17.7951	4	27.75	33.2303	4	146	40.431	4
GL136	5.5	3	4	149	241.337	4	14.5	2.38048	4	32.25	61.8836	4	14	6.58281	4	19.5	2.64575	4	35.75	11.1766	4	266.25	407.601	4	107.5	115.049	4
GL137	6	2.70801	4	13.75	2.21736	4	16.25	2.21736	4	2690.25	153.354	4	3137	216.27	4	2898.25	72.3712	4	32.75	15.1959	4	24.5	43.0697	4	51.25	74.1771	4
GL138	6.5	1.73205	4	108	186.671	4	58.5	87.6755	4	5	2.70801	4	146.75	198.931	4	19	2	4	9.75	5.73731	4	242	292.676	4	119.75	128.222	4
GL139	16	15.0997	4	23.25	22.6329	4	69	70.4225	4	14	8.75595	4	38.3333	36.1156	4	27.5	2.64575	4	16.75	20.998	4	-54.75	497.848	4	55.75	56.4173	4
GL140	17.75	16.5806	4	195.75	192.287	4	44	56.0059	4	21.75	14.8633	4	19	6.68331	4	25.5	4.79583	4	6.5	6.13732	4	10.25	62.1041	4	285	424.38	4
GL141	5.75	5.75	4	15	15	4	17.5	17.5	4	34.25	34.25	4	243.75	243.75	4	22.25	22.25	4	2.25	2.25	4	29.5	29.5	4	107	107	4
GL142	9.75	3.0957	4	19.25	7.36546	4	16.75	4.64579	4	7.25	4.71699	4	48.5	69.1351	4	62.75	26.8871	4	11	17.4547	4	24	31.4431	4	204.75	271.921	4
GL143	12.75	7.5	4	416	671.596	4	63.25	78.915	4	31.5	23	4	57.5	68.8888	4	49.75	32.0663	4	4	1.1547	4	67	55.7793	4	13.5	25.0932	4
GL144	92.25	61.889	4	94.25	95.8345	4	14.25	6.84957	4	2094.75	317.63	4	2733.25	58.0883	4	123	93.5486	4	36.5	34.9714	4	149.5	122.173	4	132	67.582	4

## Sheet: Table legend
	Dataset EV4. Glycan microarray replicates of mClec4g, mCD209c, and hCLEC4G. Represented is the average (Avg) and standard deviation (SD) of the relative fluorescence units (RFU) measured among 4 replicated spots (n = 4). The glycan structures of GL1 to GL144 are illustrated in Appendix Fig. S3.
