# Supplementary material for: Identification of lectin receptors for conserved SARS‐CoV‐2 glycosylation sites
Source: EMBO J. 2021 Aug 23;40(19):e108375. doi: 10.15252/embj.2021108375 (PMC8420505; doi:10.15252/embj.2021108375)
Supplement: Supplementary file 7 — Movie EV1 [file EMBJ-40-e108375-s008.zip]

Archive with 4 entries (4 files):
- Movie EV1 legend.docx
- __MACOSX/._Movie EV1 legend.docx
- Movie EV1.avi
- __MACOSX/._Movie EV1.avi
